# Supplementary material for: Short Chain Fatty Acid Acetate Increases TNFα-Induced MCP-1 Production in Monocytic Cells via ACSL1/MAPK/NF-κB Axis
Source: Int J Mol Sci. 2021 Jul 19;22(14):7683. doi: 10.3390/ijms22147683 (PMC8304091; doi:10.3390/ijms22147683)
Supplement: Supplementary file 1 [file ijms-22-07683-s001.zip]

Archive with 1 entries (1 files):
- ijms-1282253-supplementary.pdf
